# Supplementary material for: Antimicrobial Activity of Honey and Propolis from Alba County, Romania
Source: Antibiotics (Basel). 2024 Oct 10;13(10):952. doi: 10.3390/antibiotics13100952 (PMC11504579; doi:10.3390/antibiotics13100952)
Supplement: Supplementary file 1 [file antibiotics-13-00952-s001.zip]

Archive with 1 entries (1 files):
- antibiotics-3238873-supplementary.pdf
